# Supplementary material for: BRCA1/2 Mutation Types Do Not Affect Prognosis in Ovarian Cancer Patients
Source: Curr Oncol. 2021 Nov 3;28(6):4446–56. doi: 10.3390/curroncol28060377 (PMC8628789; doi:10.3390/curroncol28060377)
Supplement: Supplementary file 1 [file curroncol-28-00377-s001.zip]

Archive with 1 entries (1 files):
- curroncol-1431002-supplementary-final .pdf
